# Supplementary material for: Bimetallic NiCo Nanoparticles Embedded in Organic Group Functionalized Mesoporous Silica for Efficient Hydrogen Production from Ammonia Borane Hydrolysis
Source: Nanomaterials (Basel). 2024 Nov 13;14(22):1818. doi: 10.3390/nano14221818 (PMC11597744; doi:10.3390/nano14221818)
Supplement: Supplementary file 1 [file nanomaterials-14-01818-s001.zip]

Archive with 1 entries (1 files):
- nanomaterials-3270256-supplementary.pdf
